# Supplementary material for: The Impact of Life Trauma on Mental Health and Suicidal Behavior: A Study from Portuguese Language Countries
Source: Behav Sci (Basel). 2022 Apr 10;12(4):102. doi: 10.3390/bs12040102 (PMC9031010; doi:10.3390/bs12040102)
Supplement: Supplementary file 1 [file behavsci-12-00102-s001.zip]

Archive with 1 entries (1 files):
- behavsci-1630180-supplementary.pdf
